# Supplementary material for: ﻿A new species and a new provincial record of the genus Acidota Stephens from China (Coleoptera, Staphylinidae, Omaliinae)
Source: Zookeys. 2023 Aug 7;1173:297–305. doi: 10.3897/zookeys.1173.102396 (PMC10425872; doi:10.3897/zookeys.1173.102396)
Supplement: XML Treatment for Acidota crenata [file zookeys.1173.102396-treatment1.xml]

<!DOCTYPE tp:taxon-treatment
  PUBLIC "-//TaxonX//DTD Taxonomic Treatment Publishing DTD v0 20100105//EN" "tax-treatment-NSO.dtd">
<tp:taxon-treatment xmlns:tp="http://www.plazi.org/taxpub"><tp:treatment-meta><kwd-group><label>Taxon classification</label><kwd>
              <named-content content-type="kingdom">Animalia</named-content>
            </kwd><kwd>
              <named-content content-type="order">Coleoptera</named-content>
            </kwd><kwd>
              <named-content content-type="family">Staphylinidae</named-content>
            </kwd></kwd-group><mixed-citation publication-type="journal"><person-group><name><surname>Chen</surname><given-names>Xi</given-names></name><name><surname>Xu</surname><given-names>Yong-Qiang</given-names></name><name><surname>Peng</surname><given-names>Zhong</given-names></name></person-group><article-title>﻿A new species and a new provincial record of the genus <italic><tp:taxon-name><tp:taxon-name-part taxon-name-part-type="genus" reg="Acidota">Acidota</tp:taxon-name-part></tp:taxon-name></italic> Stephens from China (<tp:taxon-name><tp:taxon-name-part taxon-name-part-type="order">Coleoptera</tp:taxon-name-part></tp:taxon-name>, <tp:taxon-name><tp:taxon-name-part taxon-name-part-type="family">Staphylinidae</tp:taxon-name-part></tp:taxon-name>, <tp:taxon-name><tp:taxon-name-part taxon-name-part-type="subfamily">Omaliinae</tp:taxon-name-part></tp:taxon-name>)</article-title><source>Zookeys</source><day>07</day><month>08</month><year>2023</year><volume>1173</volume><fpage>297</fpage><lpage>305</lpage><pub-id pub-id-type="doi">10.3897/zookeys.1173.102396</pub-id></mixed-citation></tp:treatment-meta><tp:nomenclature><label>﻿</label><tp:taxon-name>
            <object-id xmlns:xlink="http://www.w3.org/1999/xlink" content-type="arpha" xlink:type="simple">5A790DEA-E6EC-56DA-B29B-425DAB7EE5F8</object-id>
            <tp:taxon-name-part taxon-name-part-type="genus" reg="Acidota">Acidota</tp:taxon-name-part>
            <tp:taxon-name-part taxon-name-part-type="species" reg="crenata">crenata</tp:taxon-name-part>
          </tp:taxon-name><tp:taxon-authority>(Fabricius, 1792)</tp:taxon-authority><xref ref-type="fig" rid="F1">Figs 1</xref><xref ref-type="fig" rid="F2">, 2A</xref><tp:nomenclature-citation-list><tp:nomenclature-citation><tp:taxon-name>
                <tp:taxon-name-part taxon-name-part-type="genus" reg="Staphylinus">Staphylinus</tp:taxon-name-part>
                <tp:taxon-name-part taxon-name-part-type="species" reg="crenatus">crenatus</tp:taxon-name-part>
              </tp:taxon-name><comment>Fabricius, 1792: 525.</comment></tp:nomenclature-citation><tp:nomenclature-citation><tp:taxon-name>
                <tp:taxon-name-part taxon-name-part-type="genus" reg="Acidota">Acidota</tp:taxon-name-part>
                <tp:taxon-name-part taxon-name-part-type="species" reg="crenata">crenata</tp:taxon-name-part>
              </tp:taxon-name><comment>: <xref ref-type="bibr" rid="B11">Stephens 1829</xref>: 25.</comment></tp:nomenclature-citation><tp:nomenclature-citation><tp:taxon-name>
                <tp:taxon-name-part taxon-name-part-type="genus" reg="Omalium">Omalium</tp:taxon-name-part>
                <tp:taxon-name-part taxon-name-part-type="species" reg="rufum">rufum</tp:taxon-name-part>
              </tp:taxon-name><comment>Gravenhorst, 1802: 115.</comment></tp:nomenclature-citation><tp:nomenclature-citation><tp:taxon-name>
                <tp:taxon-name-part taxon-name-part-type="genus" reg="Omalium">Omalium</tp:taxon-name-part>
                <tp:taxon-name-part taxon-name-part-type="species" reg="castaneum">castaneum</tp:taxon-name-part>
              </tp:taxon-name><comment>Gravenhorst, 1806: 207.</comment></tp:nomenclature-citation><tp:nomenclature-citation><tp:taxon-name>
                <tp:taxon-name-part taxon-name-part-type="genus" reg="Acidota">Acidota</tp:taxon-name-part>
                <tp:taxon-name-part taxon-name-part-type="species" reg="pulchra">pulchra</tp:taxon-name-part>
              </tp:taxon-name><comment>Motschulsky, 1858: 493.</comment></tp:nomenclature-citation><tp:nomenclature-citation><tp:taxon-name>
                <tp:taxon-name-part taxon-name-part-type="genus" reg="Acidota">Acidota</tp:taxon-name-part>
                <tp:taxon-name-part taxon-name-part-type="species" reg="seriata">seriata</tp:taxon-name-part>
              </tp:taxon-name><comment>LeConte, 1863: 55.</comment></tp:nomenclature-citation><tp:nomenclature-citation><tp:taxon-name>
                <tp:taxon-name-part taxon-name-part-type="genus" reg="Acidota">Acidota</tp:taxon-name-part>
                <tp:taxon-name-part taxon-name-part-type="species" reg="crenata">crenata</tp:taxon-name-part>
                <tp:taxon-name-part taxon-name-part-type="subspecies" reg="japonica">japonica</tp:taxon-name-part>
              </tp:taxon-name><comment>Watanabe, 1990: 145.</comment></tp:nomenclature-citation></tp:nomenclature-citation-list></tp:nomenclature><tp:treatment-sec sec-type="type material" id="SECID0EHLAC"><title>Type material.</title><p><bold><italic>Paratype</italic></bold>: 1 ♂, labelled ‘Mt. Kurodake in Mts. Taisetsu, Hokkaido, Japan, 5–10.IX.1987, Coll. N. Yasuda / [PARATYPES] <italic><tp:taxon-name><tp:taxon-name-part taxon-name-part-type="genus" reg="Acidota">Acidota</tp:taxon-name-part><tp:taxon-name-part taxon-name-part-type="species" reg="crenata">crenata</tp:taxon-name-part><tp:taxon-name-part taxon-name-part-type="subspecies" reg="japonica">japonica</tp:taxon-name-part></tp:taxon-name></italic> Y. Watanabe, 1990.’ (<named-content xmlns:xlink="http://www.w3.org/1999/xlink" content-type="dwc:institutional_code" xlink:title="Aleš Smetana Collection, the National Museum of Nature and Science, Toshiba, Japan" xlink:href="http://grbio.org/institution/national-museum-nature-and-science" xlink:type="simple">ASC</named-content>).</p></tp:treatment-sec><tp:treatment-sec sec-type="material" id="SECID0EGMAC"><title>Material studied.</title><p>China: 5 ♂♂, 1 ♀, Heilongjiang Prov., Huma County, Hongwei Town, alt. 580 m, 15.VII.2009, Li &amp; Liu leg. (<abbrev xmlns:xlink="http://www.w3.org/1999/xlink" content-type="institution" xlink:title="Insect Collection of Shanghai Normal University, Shanghai, China" id="ABBRID0EMMAC" xlink:type="simple">SNUC</abbrev>).</p></tp:treatment-sec><tp:treatment-sec sec-type="material" id="SECID0ERMAC"><title>Additional material studied.</title><p>Canada: 1 ♂, ONT. 36 mi. S Pickle Lake, 22.VI.1973, Campbell &amp; Parry (<named-content xmlns:xlink="http://www.w3.org/1999/xlink" content-type="dwc:institutional_code" xlink:title="Aleš Smetana Collection, the National Museum of Nature and Science, Toshiba, Japan" xlink:href="http://grbio.org/institution/national-museum-nature-and-science" xlink:type="simple">ASC</named-content>).</p></tp:treatment-sec><tp:treatment-sec sec-type="comments" id="SECID0E3MAC"><title>Comment.</title><p>Habitus as in Figs <xref ref-type="fig" rid="F1">1</xref>, <xref ref-type="fig" rid="F2">2A</xref>. <italic><tp:taxon-name><tp:taxon-name-part taxon-name-part-type="genus" reg="Acidota">Acidota</tp:taxon-name-part><tp:taxon-name-part taxon-name-part-type="species" reg="crenata">crenata</tp:taxon-name-part></tp:taxon-name></italic> is one of the most widespread species of the genus. For illustrations of <italic><tp:taxon-name><tp:taxon-name-part taxon-name-part-type="genus" reg="Acidota">A.</tp:taxon-name-part><tp:taxon-name-part taxon-name-part-type="species" reg="crenata">crenata</tp:taxon-name-part></tp:taxon-name></italic> (Fabricius, 1792) see <xref ref-type="bibr" rid="B2">Campbell (1982</xref>: figs 2, 4, 7, 10, 16, 19, 22, 25, 28, 31, 33, 34, 37, 40, 43), <xref ref-type="bibr" rid="B10">Smetana (1993</xref>: figs 4, 5) and <xref ref-type="bibr" rid="B9">Shavrin (2021</xref>: figs 1, 4–12). The above specimens (5 males and 1 female) from Heilongjiang represent new provincial records.</p><fig id="F1" position="float" orientation="portrait"><object-id xmlns:xlink="http://www.w3.org/1999/xlink" content-type="doi" xlink:type="simple">10.3897/zookeys.1173.102396.figure1</object-id><object-id xmlns:xlink="http://www.w3.org/1999/xlink" content-type="arpha" xlink:type="simple">A81B299F-7433-533F-808E-9AF9C480B400</object-id><label>Figure 1.</label><caption><p>Habitus: <bold>A</bold><italic><tp:taxon-name><tp:taxon-name-part taxon-name-part-type="genus" reg="Acidota">Acidota</tp:taxon-name-part><tp:taxon-name-part taxon-name-part-type="species" reg="crenata">crenata</tp:taxon-name-part></tp:taxon-name></italic> (from Canada) <bold>B</bold><italic><tp:taxon-name><tp:taxon-name-part taxon-name-part-type="genus" reg="Acidota">Acidota</tp:taxon-name-part><tp:taxon-name-part taxon-name-part-type="species" reg="crenata">crenata</tp:taxon-name-part><tp:taxon-name-part taxon-name-part-type="subspecies" reg="japonica">japonica</tp:taxon-name-part></tp:taxon-name></italic> (Paratype). Scale bars: 1.0 mm.</p></caption><graphic xmlns:xlink="http://www.w3.org/1999/xlink" xlink:href="zookeys-1173-297_article-102396__-g001.jpg" position="float" orientation="portrait" xlink:type="simple" id="oo_889172.jpg"><uri content-type="original_file" xlink:type="simple">https://binary.pensoft.net/fig/889172</uri></graphic></fig><fig id="F2" position="float" orientation="portrait"><object-id xmlns:xlink="http://www.w3.org/1999/xlink" content-type="doi" xlink:type="simple">10.3897/zookeys.1173.102396.figure2</object-id><object-id xmlns:xlink="http://www.w3.org/1999/xlink" content-type="arpha" xlink:type="simple">DE0096DD-3290-57E5-9064-EBDBDEE9FC0B</object-id><label>Figure 2.</label><caption><p>Habitus: <bold>A</bold><italic><tp:taxon-name><tp:taxon-name-part taxon-name-part-type="genus" reg="Acidota">Acidota</tp:taxon-name-part><tp:taxon-name-part taxon-name-part-type="species" reg="crenata">crenata</tp:taxon-name-part></tp:taxon-name></italic> (from China) <bold>B</bold><italic><tp:taxon-name><tp:taxon-name-part taxon-name-part-type="genus" reg="Acidota">Acidota</tp:taxon-name-part><tp:taxon-name-part taxon-name-part-type="species" reg="dawai">dawai</tp:taxon-name-part></tp:taxon-name></italic>. Scale bars: 1.0 mm.</p></caption><graphic xmlns:xlink="http://www.w3.org/1999/xlink" xlink:href="zookeys-1173-297_article-102396__-g002.jpg" position="float" orientation="portrait" xlink:type="simple" id="oo_889173.jpg"><uri content-type="original_file" xlink:type="simple">https://binary.pensoft.net/fig/889173</uri></graphic></fig></tp:treatment-sec><ref-list><ref id="B11"><mixed-citation xmlns:xlink="http://www.w3.org/1999/xlink" xlink:type="simple"><person-group><name name-style="western"><surname>Stephens</surname><given-names>JF</given-names></name></person-group> (<year>1829</year>) <source>The nomenclature of British insects; being a compendious list of such species as are contained in the Systematic Catalogue of British Insects, and forming a guide to their classification, &amp;c. &amp;c.</source><publisher-name>Baldwin and Cradock</publisher-name>, <publisher-loc>London</publisher-loc>, <size units="page">68 pp</size>. <ext-link xlink:href="10.5962/bhl.title.51800" ext-link-type="doi" xlink:type="simple">https://doi.org/10.5962/bhl.title.51800</ext-link></mixed-citation></ref><ref id="B2"><mixed-citation xmlns:xlink="http://www.w3.org/1999/xlink" xlink:type="simple"><person-group><name name-style="western"><surname>Campbell</surname><given-names>JM</given-names></name></person-group> (<year>1982</year>) <article-title>A revision of the North American <tp:taxon-name><tp:taxon-name-part taxon-name-part-type="subfamily">Omaliinae</tp:taxon-name-part></tp:taxon-name> (<tp:taxon-name><tp:taxon-name-part taxon-name-part-type="order">Coleoptera</tp:taxon-name-part></tp:taxon-name>: <tp:taxon-name><tp:taxon-name-part taxon-name-part-type="family">Staphylinidae</tp:taxon-name-part></tp:taxon-name>). 3. The genus <italic><tp:taxon-name><tp:taxon-name-part taxon-name-part-type="genus">Acidota</tp:taxon-name-part></tp:taxon-name></italic> Stephens.</article-title><source>Memoirs of the Entomological Society of Canada</source><volume>114</volume>: <fpage>1003</fpage>–<lpage>1029</lpage>. <ext-link xlink:href="10.4039/entm114119fv" ext-link-type="doi" xlink:type="simple">https://doi.org/10.4039/entm114119fv</ext-link></mixed-citation></ref><ref id="B10"><mixed-citation xmlns:xlink="http://www.w3.org/1999/xlink" xlink:type="simple"><person-group><name name-style="western"><surname>Smetana</surname><given-names>A</given-names></name></person-group> (<year>1993</year>) <article-title>The Taiwanese species of the genus <italic><tp:taxon-name><tp:taxon-name-part taxon-name-part-type="genus">Acidota</tp:taxon-name-part></tp:taxon-name></italic> Stephens, 1829 (<tp:taxon-name><tp:taxon-name-part taxon-name-part-type="order">Coleoptera</tp:taxon-name-part></tp:taxon-name>, <tp:taxon-name><tp:taxon-name-part taxon-name-part-type="family">Staphylinidae</tp:taxon-name-part></tp:taxon-name>: <tp:taxon-name><tp:taxon-name-part taxon-name-part-type="subfamily">Omaliinae</tp:taxon-name-part></tp:taxon-name>).</article-title><source>Bulletin of the National Museum of Natural Science</source><volume>4</volume>: <fpage>71</fpage>–<lpage>76</lpage>.</mixed-citation></ref><ref id="B9"><mixed-citation xmlns:xlink="http://www.w3.org/1999/xlink" xlink:type="simple"><person-group><name name-style="western"><surname>Shavrin</surname><given-names>AV</given-names></name></person-group> (<year>2021</year>) <article-title>On the <italic><tp:taxon-name><tp:taxon-name-part taxon-name-part-type="genus">Acidota</tp:taxon-name-part></tp:taxon-name></italic> Stephens fauna of Russia (<tp:taxon-name><tp:taxon-name-part taxon-name-part-type="family">Staphylinidae</tp:taxon-name-part></tp:taxon-name>, <tp:taxon-name><tp:taxon-name-part taxon-name-part-type="subfamily">Omaliinae</tp:taxon-name-part></tp:taxon-name>, <tp:taxon-name><tp:taxon-name-part taxon-name-part-type="tribe">Anthophagini</tp:taxon-name-part></tp:taxon-name>).</article-title><source>Journal of Insect Biodiversity</source><volume>22</volume>(<issue>1</issue>): <fpage>1</fpage>–<lpage>21</lpage>. <ext-link xlink:href="10.12976/jib/2021.22.1.1" ext-link-type="doi" xlink:type="simple">https://doi.org/10.12976/jib/2021.22.1.1</ext-link></mixed-citation></ref></ref-list></tp:taxon-treatment>
