# Supplementary material for: ﻿A new species and a new provincial record of the genus Acidota Stephens from China (Coleoptera, Staphylinidae, Omaliinae)
Source: Zookeys. 2023 Aug 7;1173:297–305. doi: 10.3897/zookeys.1173.102396 (PMC10425872; doi:10.3897/zookeys.1173.102396)
Supplement: XML Treatment for Acidota dawai [file zookeys.1173.102396-treatment2.xml]

<!DOCTYPE tp:taxon-treatment
  PUBLIC "-//TaxonX//DTD Taxonomic Treatment Publishing DTD v0 20100105//EN" "tax-treatment-NSO.dtd">
<tp:taxon-treatment xmlns:tp="http://www.plazi.org/taxpub"><tp:treatment-meta><kwd-group><label>Taxon classification</label><kwd>
              <named-content content-type="kingdom">Animalia</named-content>
            </kwd><kwd>
              <named-content content-type="order">Coleoptera</named-content>
            </kwd><kwd>
              <named-content content-type="family">Staphylinidae</named-content>
            </kwd></kwd-group><mixed-citation publication-type="journal"><person-group><name><surname>Chen</surname><given-names>Xi</given-names></name><name><surname>Xu</surname><given-names>Yong-Qiang</given-names></name><name><surname>Peng</surname><given-names>Zhong</given-names></name></person-group><article-title>﻿A new species and a new provincial record of the genus <italic><tp:taxon-name><tp:taxon-name-part taxon-name-part-type="genus" reg="Acidota">Acidota</tp:taxon-name-part></tp:taxon-name></italic> Stephens from China (<tp:taxon-name><tp:taxon-name-part taxon-name-part-type="order">Coleoptera</tp:taxon-name-part></tp:taxon-name>, <tp:taxon-name><tp:taxon-name-part taxon-name-part-type="family">Staphylinidae</tp:taxon-name-part></tp:taxon-name>, <tp:taxon-name><tp:taxon-name-part taxon-name-part-type="subfamily">Omaliinae</tp:taxon-name-part></tp:taxon-name>)</article-title><source>Zookeys</source><day>07</day><month>08</month><year>2023</year><volume>1173</volume><fpage>297</fpage><lpage>305</lpage><pub-id pub-id-type="doi">10.3897/zookeys.1173.102396</pub-id></mixed-citation></tp:treatment-meta><tp:nomenclature><label>﻿</label><tp:taxon-name>
            <object-id xmlns:xlink="http://www.w3.org/1999/xlink" content-type="arpha" xlink:type="simple">11E1E129-3A8E-5AC5-BE82-A31F0CE8F763</object-id>
            <tp:taxon-name-part taxon-name-part-type="genus" reg="Acidota">Acidota</tp:taxon-name-part>
            <tp:taxon-name-part taxon-name-part-type="species" reg="dawai">dawai</tp:taxon-name-part>
            <object-id xmlns:xlink="http://www.w3.org/1999/xlink" content-type="zoobank" xlink:type="simple">https://zoobank.org/AC3EB7AE-4504-4E50-8582-864A52373D65</object-id>
          </tp:taxon-name><tp:taxon-authority>Z. Peng &amp; X. Chen</tp:taxon-authority><tp:taxon-status xmlns:xlink="http://www.w3.org/1999/xlink" xlink:type="simple">sp. nov.</tp:taxon-status><xref ref-type="fig" rid="F2">Figs 2B</xref><xref ref-type="fig" rid="F3">, 3</xref></tp:nomenclature><tp:treatment-sec sec-type="type material" id="SECID0ERCAE"><title>Type material.</title><p><bold><italic>Holotype</italic></bold>: ♂, labelled ‘China: Xizang Prov., Linzhi City, Mt. Sejila, near Shejiema, <named-content xmlns:xlink="http://www.w3.org/1999/xlink" content-type="dwc:verbatimCoordinates" xlink:type="simple"><named-content content-type="geo-json" specific-use="{&#34;type&#34;:&#34;Point&#34;,&#34;coordinates&#34;:[94.692778,29.613889]}" id="NCID0E6CAE" xlink:type="simple">29°36’50”N 94°41’34”E</named-content></named-content>, alt. 4340 m, 05.VII.2018, Chen, Peng &amp; Shen leg.’ &lt;white rectangular label, printed&gt; / ‘HOLOTYPE: <italic><tp:taxon-name><tp:taxon-name-part taxon-name-part-type="genus" reg="Acidota">Acidota</tp:taxon-name-part><tp:taxon-name-part taxon-name-part-type="species" reg="dawai">dawai</tp:taxon-name-part></tp:taxon-name></italic> sp. n., Peng &amp; Chen des. 2023’ &lt;red rectangular label, printed&gt; (<abbrev xmlns:xlink="http://www.w3.org/1999/xlink" content-type="institution" xlink:title="Insect Collection of Shanghai Normal University, Shanghai, China" id="ABBRID0EPDAE" xlink:type="simple">SNUC</abbrev>). <bold><italic>Paratypes</italic></bold>: 5 ♂♂, 7 ♀♀: same data as holotype / ‘PARATYPE: <italic><tp:taxon-name><tp:taxon-name-part taxon-name-part-type="genus" reg="Acidota">Acidota</tp:taxon-name-part><tp:taxon-name-part taxon-name-part-type="species" reg="dawai">dawai</tp:taxon-name-part></tp:taxon-name></italic> sp. n., Peng &amp; Chen des. 2023’ &lt;yellow rectangular label, printed&gt; (<abbrev xmlns:xlink="http://www.w3.org/1999/xlink" content-type="institution" xlink:title="Insect Collection of Shanghai Normal University, Shanghai, China" id="ABBRID0ECEAE" xlink:type="simple">SNUC</abbrev>).</p></tp:treatment-sec><tp:treatment-sec sec-type="description" id="SECID0EHEAE"><title>Description.</title><p>Measurements (in mm) and ratios: <abbrev xmlns:xlink="http://www.w3.org/1999/xlink" xlink:title="Total length" id="ABBRID0ENEAE" xlink:type="simple">TL</abbrev>: 6.00–6.91; <abbrev xmlns:xlink="http://www.w3.org/1999/xlink" xlink:title="Length of forebody" id="ABBRID0EREAE" xlink:type="simple">FL</abbrev>: 3.15–3.60; <abbrev xmlns:xlink="http://www.w3.org/1999/xlink" xlink:title="Head length" id="ABBRID0EVEAE" xlink:type="simple">HL</abbrev>: 0.43–0.46; <abbrev xmlns:xlink="http://www.w3.org/1999/xlink" xlink:title="Head width" id="ABBRID0EZEAE" xlink:type="simple">HW</abbrev>: 0.70–0.74; <abbrev xmlns:xlink="http://www.w3.org/1999/xlink" xlink:title="Antenna length" id="ABBRID0E4EAE" xlink:type="simple">AnL</abbrev>: 1.56–1.75; <abbrev xmlns:xlink="http://www.w3.org/1999/xlink" xlink:title="Pronotum length" id="ABBRID0EBFAE" xlink:type="simple">PL</abbrev>: 0.93–0.98; <abbrev xmlns:xlink="http://www.w3.org/1999/xlink" xlink:title="Pronotum width" id="ABBRID0EFFAE" xlink:type="simple">PW</abbrev>: 1.20–1.24; <abbrev xmlns:xlink="http://www.w3.org/1999/xlink" xlink:title="Elytral length" id="ABBRID0EJFAE" xlink:type="simple">EL</abbrev>: 1.22–1.33; <abbrev xmlns:xlink="http://www.w3.org/1999/xlink" xlink:title="Elytral width" id="ABBRID0ENFAE" xlink:type="simple">EW</abbrev>: 1.32–1.42; <abbrev xmlns:xlink="http://www.w3.org/1999/xlink" xlink:title="Length of aedeagus" id="ABBRID0ERFAE" xlink:type="simple">AL</abbrev>: 0.77–0.84; <abbrev xmlns:xlink="http://www.w3.org/1999/xlink" xlink:title="Head width" id="ABBRID0EVFAE" xlink:type="simple">HW</abbrev>/<abbrev xmlns:xlink="http://www.w3.org/1999/xlink" xlink:title="Head length" id="ABBRID0EZFAE" xlink:type="simple">HL</abbrev>: 1.59–1.64; <abbrev xmlns:xlink="http://www.w3.org/1999/xlink" xlink:title="Head width" id="ABBRID0E4FAE" xlink:type="simple">HW</abbrev>/<abbrev xmlns:xlink="http://www.w3.org/1999/xlink" xlink:title="Pronotum width" id="ABBRID0EBGAE" xlink:type="simple">PW</abbrev>: 0.58–0.60; <abbrev xmlns:xlink="http://www.w3.org/1999/xlink" xlink:title="Head length" id="ABBRID0EFGAE" xlink:type="simple">HL</abbrev>/<abbrev xmlns:xlink="http://www.w3.org/1999/xlink" xlink:title="Pronotum length" id="ABBRID0EJGAE" xlink:type="simple">PL</abbrev>: 0.46–0.48; <abbrev xmlns:xlink="http://www.w3.org/1999/xlink" xlink:title="Pronotum width" id="ABBRID0ENGAE" xlink:type="simple">PW</abbrev>/<abbrev xmlns:xlink="http://www.w3.org/1999/xlink" xlink:title="Pronotum length" id="ABBRID0ERGAE" xlink:type="simple">PL</abbrev>: 1.26–1.28; <abbrev xmlns:xlink="http://www.w3.org/1999/xlink" xlink:title="Elytral length" id="ABBRID0EVGAE" xlink:type="simple">EL</abbrev>/<abbrev xmlns:xlink="http://www.w3.org/1999/xlink" xlink:title="Pronotum length" id="ABBRID0EZGAE" xlink:type="simple">PL</abbrev>: 1.27–1.34.</p><p><bold><italic>Body</italic></bold> (Fig. <xref ref-type="fig" rid="F2">2B</xref>) blackish brown, antennae paler, basal portions of femora, apical portions of tibiae and tarsi brown to light brown.</p><p><bold><italic>Head</italic></bold> subtriangular, distinctly transverse; clypeus convex; eyes very convex, about 1.73 times as long as temples (holotype); ocelli distinct, distance between ocelli 1.9 times as long as distance between ocellus and posterior margin of eye (holotype). Punctation of forebody coarse and dense; pubescence moderately long and dense. Antennae (Fig. <xref ref-type="fig" rid="F1">1C</xref>) slender, length × width (in mm) of antennomeres 1–11 (holotype): 0.20 × 0.10: 0.14 × 0.07: 0.14 × 0.07: 0.14 × 0.07: 0.13 × 0.08: 0.13 × 0.08: 0.13 × 0.08: 0.13 × 0.10: 0.11 × 0.11: 0.11 × 0.12: 0.18 × 0.12.</p><p><bold><italic>Pronotum</italic></bold> slightly transverse, widest in the middle; disc convex, without impression; punctures similar to that of head, but more distinct; pubescence moderately long and dense.</p><p><bold><italic>Elytra</italic></bold> slightly convex, 1.1 times as wide as long; punctation coarser and sparser than that of pronotum; pubescence distinctly sparser than that of pronotum. Hind wings well developed.</p><p><bold><italic>Abdomen</italic></bold> slender, widest at segment V, evenly narrowing posteriorly. Abdominal tergites with fine and dense punctation, and short decumbent pubescence, denser on apical tergites; tergites IV–V with a pair of tomentose spots in middle, spots on tergite V smaller and less transverse.</p><p><bold>Male.</bold> Posterior margin of abdominal tergite VIII (Fig. <xref ref-type="fig" rid="F3">3C</xref>) and sternite VIII (Fig. <xref ref-type="fig" rid="F3">3D</xref>) truncate. Aedeagus as in Fig. <xref ref-type="fig" rid="F3">3E, F</xref>; median lobe indistinctly narrowed toward moderately wide with subacute apex; parameres symmetrical, wide, reaching apex of median lobe, each bearing two apical setae; internal sac wide and long, spirally folded in basal portion.</p><fig id="F3" position="float" orientation="portrait"><object-id xmlns:xlink="http://www.w3.org/1999/xlink" content-type="doi" xlink:type="simple">10.3897/zookeys.1173.102396.figure3</object-id><object-id xmlns:xlink="http://www.w3.org/1999/xlink" content-type="arpha" xlink:type="simple">0E7290AD-2074-5A58-BCC0-E1A9C193C216</object-id><label>Figure 3.</label><caption><p><italic><tp:taxon-name><tp:taxon-name-part taxon-name-part-type="genus" reg="Acidota">Acidota</tp:taxon-name-part><tp:taxon-name-part taxon-name-part-type="species" reg="dawai">dawai</tp:taxon-name-part></tp:taxon-name></italic><bold>A</bold> female tergite VIII <bold>B</bold> female sternite VIII <bold>C</bold> male tergite VIII <bold>D</bold> male sternite VIII <bold>E</bold> aedeagus in lateral view <bold>F</bold> aedeagus in ventral view <bold>G</bold> Zhi-Fei Cheng collecting <italic><tp:taxon-name><tp:taxon-name-part taxon-name-part-type="genus" reg="Acidota">Acidota</tp:taxon-name-part><tp:taxon-name-part taxon-name-part-type="species" reg="dawai">dawai</tp:taxon-name-part></tp:taxon-name></italic> at Mt. Sejila, Xizang. Scale bars: 0.2 mm.</p></caption><graphic xmlns:xlink="http://www.w3.org/1999/xlink" xlink:href="zookeys-1173-297_article-102396__-g003.jpg" position="float" orientation="portrait" xlink:type="simple" id="oo_889174.jpg"><uri content-type="original_file" xlink:type="simple">https://binary.pensoft.net/fig/889174</uri></graphic></fig><p><bold>Female.</bold> Posterior margin of abdominal tergite VIII (Fig. <xref ref-type="fig" rid="F3">3A</xref>) somewhat truncate. Posterior margin of abdominal sternite VIII (Fig. <xref ref-type="fig" rid="F3">3B</xref>) rounded.</p></tp:treatment-sec><tp:treatment-sec sec-type="distribution" id="SECID0EVKAE"><title>Distribution and natural history.</title><p>The type locality is situated in the Sejila Mountain to the east of Linzhi, south-eastern Xizang. Some of the specimens were sifted from rhododendron litter and humus in a rhododendron forest on a west slope near the mountain summit at an altitude of 4340 m (Fig. <xref ref-type="fig" rid="F3">3G</xref>).</p></tp:treatment-sec><tp:treatment-sec sec-type="etymology" id="SECID0E6KAE"><title>Etymology.</title><p>This species is dedicated to Mr Dawa, who supported us on our field trips.</p></tp:treatment-sec><tp:treatment-sec sec-type="comparisons" id="SECID0EELAE"><title>Comparative notes.</title><p>Regarding the general shape of the body, aedeagus, and features of the punctation and pubescence, <italic><tp:taxon-name><tp:taxon-name-part taxon-name-part-type="genus" reg="Acidota">A.</tp:taxon-name-part><tp:taxon-name-part taxon-name-part-type="species" reg="dawai">dawai</tp:taxon-name-part></tp:taxon-name></italic> is similar to dark-coloured specimens of the morphologically variable <italic><tp:taxon-name><tp:taxon-name-part taxon-name-part-type="genus" reg="Acidota">A.</tp:taxon-name-part><tp:taxon-name-part taxon-name-part-type="species" reg="crenata">crenata</tp:taxon-name-part></tp:taxon-name></italic>, a widespread species in the Holarctic region. The new species can be distinguished from <italic><tp:taxon-name><tp:taxon-name-part taxon-name-part-type="genus" reg="Acidota">A.</tp:taxon-name-part><tp:taxon-name-part taxon-name-part-type="species" reg="crenata">crenata</tp:taxon-name-part></tp:taxon-name></italic> by the distinctly more transverse head, longer antennomere 2, and the shapes of the slightly wider and shorter parameres, which are subparallel in the middle and gradually narrowing towards the apex (parameres of <italic><tp:taxon-name><tp:taxon-name-part taxon-name-part-type="genus" reg="Acidota">A.</tp:taxon-name-part><tp:taxon-name-part taxon-name-part-type="species" reg="crenata">crenata</tp:taxon-name-part></tp:taxon-name></italic> are insignificantly narrower, moderately strongly narrowing apicad).</p></tp:treatment-sec><tp:treatment-sec><!--Section generated to contain objects referenced in tp:taxon-treatment.--><fig id="F2" position="float" orientation="portrait"><object-id xmlns:xlink="http://www.w3.org/1999/xlink" content-type="doi" xlink:type="simple">10.3897/zookeys.1173.102396.figure2</object-id><object-id xmlns:xlink="http://www.w3.org/1999/xlink" content-type="arpha" xlink:type="simple">DE0096DD-3290-57E5-9064-EBDBDEE9FC0B</object-id><label>Figure 2.</label><caption><p>Habitus: <bold>A</bold><italic><tp:taxon-name><tp:taxon-name-part taxon-name-part-type="genus" reg="Acidota">Acidota</tp:taxon-name-part><tp:taxon-name-part taxon-name-part-type="species" reg="crenata">crenata</tp:taxon-name-part></tp:taxon-name></italic> (from China) <bold>B</bold><italic><tp:taxon-name><tp:taxon-name-part taxon-name-part-type="genus" reg="Acidota">Acidota</tp:taxon-name-part><tp:taxon-name-part taxon-name-part-type="species" reg="dawai">dawai</tp:taxon-name-part></tp:taxon-name></italic>. Scale bars: 1.0 mm.</p></caption><graphic xmlns:xlink="http://www.w3.org/1999/xlink" xlink:href="zookeys-1173-297_article-102396__-g002.jpg" position="float" orientation="portrait" xlink:type="simple" id="oo_889173.jpg"><uri content-type="original_file" xlink:type="simple">https://binary.pensoft.net/fig/889173</uri></graphic></fig><fig id="F1" position="float" orientation="portrait"><object-id xmlns:xlink="http://www.w3.org/1999/xlink" content-type="doi" xlink:type="simple">10.3897/zookeys.1173.102396.figure1</object-id><object-id xmlns:xlink="http://www.w3.org/1999/xlink" content-type="arpha" xlink:type="simple">A81B299F-7433-533F-808E-9AF9C480B400</object-id><label>Figure 1.</label><caption><p>Habitus: <bold>A</bold><italic><tp:taxon-name><tp:taxon-name-part taxon-name-part-type="genus" reg="Acidota">Acidota</tp:taxon-name-part><tp:taxon-name-part taxon-name-part-type="species" reg="crenata">crenata</tp:taxon-name-part></tp:taxon-name></italic> (from Canada) <bold>B</bold><italic><tp:taxon-name><tp:taxon-name-part taxon-name-part-type="genus" reg="Acidota">Acidota</tp:taxon-name-part><tp:taxon-name-part taxon-name-part-type="species" reg="crenata">crenata</tp:taxon-name-part><tp:taxon-name-part taxon-name-part-type="subspecies" reg="japonica">japonica</tp:taxon-name-part></tp:taxon-name></italic> (Paratype). Scale bars: 1.0 mm.</p></caption><graphic xmlns:xlink="http://www.w3.org/1999/xlink" xlink:href="zookeys-1173-297_article-102396__-g001.jpg" position="float" orientation="portrait" xlink:type="simple" id="oo_889172.jpg"><uri content-type="original_file" xlink:type="simple">https://binary.pensoft.net/fig/889172</uri></graphic></fig></tp:treatment-sec></tp:taxon-treatment>
