# Supplementary material for: ﻿A new species and a new provincial record of the genus Acidota Stephens from China (Coleoptera, Staphylinidae, Omaliinae)
Source: Zookeys. 2023 Aug 7;1173:297–305. doi: 10.3897/zookeys.1173.102396 (PMC10425872; doi:10.3897/zookeys.1173.102396)
Supplement: XML Treatment for Acidota nivicola [file zookeys.1173.102396-treatment4.xml]

<!DOCTYPE tp:taxon-treatment
  PUBLIC "-//TaxonX//DTD Taxonomic Treatment Publishing DTD v0 20100105//EN" "tax-treatment-NSO.dtd">
<tp:taxon-treatment xmlns:tp="http://www.plazi.org/taxpub"><tp:treatment-meta><kwd-group><label>Taxon classification</label><kwd>
              <named-content content-type="kingdom">Animalia</named-content>
            </kwd><kwd>
              <named-content content-type="order">Coleoptera</named-content>
            </kwd><kwd>
              <named-content content-type="family">Staphylinidae</named-content>
            </kwd></kwd-group><mixed-citation publication-type="journal"><person-group><name><surname>Chen</surname><given-names>Xi</given-names></name><name><surname>Xu</surname><given-names>Yong-Qiang</given-names></name><name><surname>Peng</surname><given-names>Zhong</given-names></name></person-group><article-title>﻿A new species and a new provincial record of the genus <italic><tp:taxon-name><tp:taxon-name-part taxon-name-part-type="genus" reg="Acidota">Acidota</tp:taxon-name-part></tp:taxon-name></italic> Stephens from China (<tp:taxon-name><tp:taxon-name-part taxon-name-part-type="order">Coleoptera</tp:taxon-name-part></tp:taxon-name>, <tp:taxon-name><tp:taxon-name-part taxon-name-part-type="family">Staphylinidae</tp:taxon-name-part></tp:taxon-name>, <tp:taxon-name><tp:taxon-name-part taxon-name-part-type="subfamily">Omaliinae</tp:taxon-name-part></tp:taxon-name>)</article-title><source>Zookeys</source><day>07</day><month>08</month><year>2023</year><volume>1173</volume><fpage>297</fpage><lpage>305</lpage><pub-id pub-id-type="doi">10.3897/zookeys.1173.102396</pub-id></mixed-citation></tp:treatment-meta><tp:nomenclature><label>﻿</label><tp:taxon-name>
            <object-id xmlns:xlink="http://www.w3.org/1999/xlink" content-type="arpha" xlink:type="simple">942A0442-6A74-504B-881C-433015155EA3</object-id>
            <tp:taxon-name-part taxon-name-part-type="genus" reg="Acidota">Acidota</tp:taxon-name-part>
            <tp:taxon-name-part taxon-name-part-type="species" reg="nivicola">nivicola</tp:taxon-name-part>
          </tp:taxon-name><tp:taxon-authority>Smetana, 1993</tp:taxon-authority><xref ref-type="fig" rid="F4">Fig. 4B</xref><tp:nomenclature-citation-list><tp:nomenclature-citation><tp:taxon-name>
                <tp:taxon-name-part taxon-name-part-type="genus" reg="Acidota">Acidota</tp:taxon-name-part>
                <tp:taxon-name-part taxon-name-part-type="species" reg="nivicola">nivicola</tp:taxon-name-part>
              </tp:taxon-name><comment>Smetana, 1993: 74.</comment></tp:nomenclature-citation></tp:nomenclature-citation-list></tp:nomenclature><tp:treatment-sec sec-type="type material" id="SECID0E4SAE"><title>Type material.</title><p><bold><italic>Holotype</italic></bold>: ♂, labelled ‘TAIWAN Taichung Hsien Hsuehshan, Hsuehshan Main Peak 3650 m, 9.V.91 A. Smetana [T 73] / [HOLOTYPE] <italic><tp:taxon-name><tp:taxon-name-part taxon-name-part-type="genus" reg="Acidota">Acidota</tp:taxon-name-part><tp:taxon-name-part taxon-name-part-type="species" reg="nivicola">nivicola</tp:taxon-name-part></tp:taxon-name></italic> A. Smetana, 1992.’ (<named-content xmlns:xlink="http://www.w3.org/1999/xlink" content-type="dwc:institutional_code" xlink:title="Aleš Smetana Collection, the National Museum of Nature and Science, Toshiba, Japan" xlink:href="http://grbio.org/institution/national-museum-nature-and-science" xlink:type="simple">ASC</named-content>).</p></tp:treatment-sec><tp:treatment-sec sec-type="comments" id="SECID0EYTAE"><title>Comment.</title><p>Habitus as in Fig. <xref ref-type="fig" rid="F4">4B</xref>. This species is known only from Taiwan (Smetana, 1993). For illustrations of <italic><tp:taxon-name><tp:taxon-name-part taxon-name-part-type="genus" reg="Acidota">A.</tp:taxon-name-part><tp:taxon-name-part taxon-name-part-type="species" reg="nivicola">nivicola</tp:taxon-name-part></tp:taxon-name></italic> see <xref ref-type="bibr" rid="B10">Smetana (1993</xref>: figs 6, 7).</p></tp:treatment-sec><tp:treatment-sec><!--Section generated to contain objects referenced in tp:taxon-treatment.--><fig id="F4" position="float" orientation="portrait"><object-id xmlns:xlink="http://www.w3.org/1999/xlink" content-type="doi" xlink:type="simple">10.3897/zookeys.1173.102396.figure4</object-id><object-id xmlns:xlink="http://www.w3.org/1999/xlink" content-type="arpha" xlink:type="simple">DAAE1A36-1E50-5037-A6A5-9549D1475625</object-id><label>Figure 4.</label><caption><p>Habitus: <bold>A</bold><italic><tp:taxon-name><tp:taxon-name-part taxon-name-part-type="genus" reg="Acidota">Acidota</tp:taxon-name-part><tp:taxon-name-part taxon-name-part-type="species" reg="montana">montana</tp:taxon-name-part></tp:taxon-name></italic> (Holotype) <bold>B</bold><italic><tp:taxon-name><tp:taxon-name-part taxon-name-part-type="genus" reg="Acidota">Acidota</tp:taxon-name-part><tp:taxon-name-part taxon-name-part-type="species" reg="nivicola">nivicola</tp:taxon-name-part></tp:taxon-name></italic> (Holotype). Scale bars: 1.0 mm.</p></caption><graphic xmlns:xlink="http://www.w3.org/1999/xlink" xlink:href="zookeys-1173-297_article-102396__-g004.jpg" position="float" orientation="portrait" xlink:type="simple" id="oo_889175.jpg"><uri content-type="original_file" xlink:type="simple">https://binary.pensoft.net/fig/889175</uri></graphic></fig></tp:treatment-sec><ref-list><ref id="B10"><mixed-citation xmlns:xlink="http://www.w3.org/1999/xlink" xlink:type="simple"><person-group><name name-style="western"><surname>Smetana</surname><given-names>A</given-names></name></person-group> (<year>1993</year>) <article-title>The Taiwanese species of the genus <italic><tp:taxon-name><tp:taxon-name-part taxon-name-part-type="genus">Acidota</tp:taxon-name-part></tp:taxon-name></italic> Stephens, 1829 (<tp:taxon-name><tp:taxon-name-part taxon-name-part-type="order">Coleoptera</tp:taxon-name-part></tp:taxon-name>, <tp:taxon-name><tp:taxon-name-part taxon-name-part-type="family">Staphylinidae</tp:taxon-name-part></tp:taxon-name>: <tp:taxon-name><tp:taxon-name-part taxon-name-part-type="subfamily">Omaliinae</tp:taxon-name-part></tp:taxon-name>).</article-title><source>Bulletin of the National Museum of Natural Science</source><volume>4</volume>: <fpage>71</fpage>–<lpage>76</lpage>.</mixed-citation></ref></ref-list></tp:taxon-treatment>
